# Supplementary material for: Serum Perilipin 2 (PLIN2) Predicts Multiple Organ Dysfunction in Critically Ill Patients
Source: Biomedicines. 2021 Sep 13;9(9):1210. doi: 10.3390/biomedicines9091210 (PMC8468514; doi:10.3390/biomedicines9091210)
Supplement: Supplementary file 1 [file biomedicines-09-01210-s001.zip]

Archive with 1 entries (1 files):
- biomedicines-1321761-supplementary.pdf
